# Supplementary material for: Entero-Enteric Fistula Following Multiple Magnet Ingestion in Children: A Systematic Review
Source: J Clin Med. 2025 Sep 3;14(17):6235. doi: 10.3390/jcm14176235 (PMC12429112; doi:10.3390/jcm14176235)
Supplement: Supplementary file 1 [file jcm-14-06235-s001.zip]

Archive with 1 entries (1 files):
- jcm-3795981-supplementary.pdf
